# Supplementary material for: DNA Barcoding Study of Representative Thymus Species in Bulgaria
Source: Plants (Basel). 2022 Jan 20;11(3):270. doi: 10.3390/plants11030270 (PMC8840554; doi:10.3390/plants11030270)
Supplement: Supplementary file 1 [file plants-11-00270-s001.zip]

Archive with 2 entries (2 files):
- Suppl. Fig. 1 trees rbcL_trnH-psbA.jpeg
- Suppl. Fig. 2 trees matK_ITS.jpeg
